# Supplementary material for: Surface Coverage Simulation and 3D Plotting of Main Process Parameters for Molybdenum and Vanadium Adsorption onto Ferrihydrite
Source: Nanomaterials (Basel). 2022 Jan 18;12(3):304. doi: 10.3390/nano12030304 (PMC8840063; doi:10.3390/nano12030304)
Supplement: Supplementary file 1 [file nanomaterials-12-00304-s001.zip]

Archive with 1 entries (1 files):
- nanomaterials-1523398-supplementary.pdf
